# Supplementary material for: Altered Network Function in Hippocampus After Sub-Chronic Activation of Cannabinoid Receptors in Early Adolescence
Source: Int J Mol Sci. 2025 Dec 18;26(24):12182. doi: 10.3390/ijms262412182 (PMC12734249; doi:10.3390/ijms262412182)
Supplement: Supplementary file 1 [file ijms-26-12182-s001.zip]

Archive with 1 entries (1 files):
- ijms-3917580-supplementary.pdf
